# Supplementary material for: Aminomethylmorpholino Nucleosides as Novel Inhibitors of PARP1 and PARP2: Experimental and Molecular Modeling Analyses of Their Selectivity and Mechanism of Action
Source: Int J Mol Sci. 2024 Nov 22;25(23):12526. doi: 10.3390/ijms252312526 (PMC11640836; doi:10.3390/ijms252312526)
Supplement: Supplementary file 1 [file ijms-25-12526-s001.zip]

Archive with 1 entries (1 files):
- ijms-3293057-supplementary.pdf
